# Supplementary material for: The Toxicity of Salicylhydroxamic Acid and Its Effect on the Sensitivity of Ustilaginoidea virens to Azoxystrobin and Pyraclostrobin
Source: J Fungi (Basel). 2022 Nov 21;8(11):1231. doi: 10.3390/jof8111231 (PMC9692728; doi:10.3390/jof8111231)
Supplement: Supplementary file 1 [file jof-08-01231-s001.zip]

Archive with 1 entries (1 files):
- jof-2025394-supplementary.pdf
